# Supplementary material for: Identification of the novel prognostic biomarker, MLLT11, reveals its relationship with immune checkpoint markers in glioma
Source: Front Oncol. 2022 Aug 12;12:889351. doi: 10.3389/fonc.2022.889351 (PMC9414891; doi:10.3389/fonc.2022.889351)
Supplement: Supplementary file 8 [file Table_1.xlsx]

## Sheet: Sheet1
Table S1. Clinical characteristics of glioma samples from Xiangya hospital
Sample ID	Gender	Age	Pathological grade	Pathological diagnosis
1	Femal	35	II	Astrocytoma: IDH mutation, 1p19q codeletion, MGMT unmythelation
2	Femal	38	II	Oligodendroglioma: IDH mutation, 1p19q codeletion, MGMT mythelation
3	Femal	40	II	Diffuse astrocytoma: IDHmutation, 1p19q codeletion, MGMT mythelation
4	Male	41	II	Oligodendroglioma: IDH mutation, 1p19q codeletion, MGMT mythelation
5	Male	47	II	Oligodendroglioma: IDH mutation, 1p19q codeletion, MGMT mythelation
6	Male	62	II	Diffuse astrocytoma: IDH mutation, 1p19q non-deletion, MGMT mythelation
7	Femal	39	II	Diffuse astrocytoma: IDH mutation, 1p19q non-deletion, MGMT unmythelation
8	Femal	32	II	Diffuse astrocytoma: IDH mutation, 1p19q codeletion, MGMT unmythelation
9	Male	44	II	Astrocytoma: IDH mutation, 1p19q codeletion, MGMT mythelation
10	Male	64	III	Anaplastic astrocytoma: IDH mutation, 1p19q non-deletion, MGMT unmythelation
11	Male	50	III	Anaplastic astrocytoma: IDH mutation, 1p19q codeletion, MGMT mythelation
12	Male	29	III	Anaplastic ependymoma
13	Male	47	III	Anaplastic oligodendroglioma: IDH mutation, 1p19q codeletion, MGMT mythelation
14	Femal	49	III	Anaplastic astrocytoma: IDH wild type, 1p19q codeletion, MGMT unmythelation
15	Femal	48	III	Anaplastic astrocytoma: IDH wild type, 1p19q non-deletion, MGMT mythelation
16	Male	57	III	Anaplastic astrocytoma: IDH wild type, 1p19q non-deletion, MGMT unmythelation
17	Femal	31	III	Anaplastic pleomorphic xanthoma astrocytoma: IDH wild type, 1p19q non-deletion, MGMT unmythelation
18	Femal	29	III	Anaplastic astrocytoma: IDH wild type, 1p19q non-deletion, MGMT unmythelation
19	Male	58	IV	Glioblastoma: IDH wild type, 1p19q non-deletion, MGMT mythelation
20	Femal	46	IV	Glioblastoma: IDH wild type, 1p19q non-deletion, MGMT mythelation
21	Male	61	IV	Glioblastoma: IDH wild type, 1p19q non-deletion, MGMT mythelation
22	Male	55	IV	Glioblastoma: IDH wild type, 1p19q non-deletion, MGMT unmythelation
23	Femal	70	IV	Glioblastoma: IDH wild type, 1p19q partial deletion, MGMT unmythelation
24	Male	50	IV	Glioblastoma: IDH wild type, 1p19q non-deletion, MGMT mythelation
25	Femal	72	IV	Glioblastoma: IDH wild type, 1p19q codeletion, MGMT unmythelation
26	Femal	45	IV	Glioblastoma: IDH wild type, 1p19q non-deletion, MGMT unmythelation
27	Male	69	IV	Glioblastoma: IDH wild type, 1p19q non-deletion, MGMT unmythelation
28	Femal	61	Normal	Normal
29	Femal	20	Normal	Normal
30	Male	43	Normal	Normal
31	Femal	29	Normal	Normal
32	Femal	55	Normal	Normal
33	Femal	44	Normal	Normal
34	Male	67	Normal	Normal
35	Femal	52	Normal	Normal
36	Femal	42	Normal	Normal
